# Supplementary material for: Accumulation of Fat Not Responsible for Femoral Head Necrosis, Revealed by Single-Cell RNA Sequencing: A Preliminary Study
Source: Biomolecules. 2023 Jan 13;13(1):171. doi: 10.3390/biom13010171 (PMC9856115; doi:10.3390/biom13010171)
Supplement: Supplementary file 1 [file biomolecules-13-00171-s001.zip]

Archive with 1 entries (1 files):
- biomolecules-2035360-supplementary.pdf
